# Supplementary material for: Methodological Framework to Evaluate Entomopathogenic Fungi and Rhizobial Co-Inoculation Effects on Plant Growth and Root Morphology
Source: Plants (Basel). 2026 Jul 10;15(14):2141. doi: 10.3390/plants15142141 (PMC13415070; doi:10.3390/plants15142141)
Supplement: Supplementary file 1 [file plants-15-02141-s001.zip]

Archive with 1 entries (1 files):
- plants-4401245-supplementary.pdf
